# Supplementary material for: Nitric oxide controls shoot meristem activity via regulation of DNA methylation
Source: Nat Commun. 2023 Dec 4;14:8001. doi: 10.1038/s41467-023-43705-1 (PMC10696095; doi:10.1038/s41467-023-43705-1)
Supplement: Supplementary file 6 — Source Data [file 41467_2023_43705_MOESM6_ESM.xlsx]

## Sheet: Fig 1
	Fig 1m					Fig 1n
	SAM size (μm2)					CLV3 domain (μm2)
	Vegetative stage		Reproductive stage			Vegetative stage		Reproductive stage
	WT	nia1/nia2/noa1	WT	nia1/nia2/noa1		WT	nia1/nia2/noa1	WT	nia1/nia2/noa1
	1569.04	647.401	1937.66	1018.55		311.721	329.494	437.664	618.552
	1761.33	995.809	1758.79	806.04		274.341	299.457	508.792	536.04
	1319.82	393.445	1845.41	718.216		358.446	410.929	545.408	558.216
	1618.67	688.593	2150.76	1099.94		452.786	358.864	450.76	539.936
	1009.18	714.956	1876.39	793.992		415.406	394.909	476.392	553.992
	1261.63	373.845	2108.02	770.512		334.416	294.909	508.016	570.512
	1038.22	920.889	2163.38	818.32		315.949	452.189	463.384	518.32
	1164.44	707.45	1961.74	1024.16		372.019	319.482	461.736	524.16
	1891.56	626.134	2251.78	900.856		376.913	488.777	513	495
	1258.07	748.108	2356.8	885.65		366.679	458.419	510	512
	1533.63	547.32
	1541.53	689.31

## Sheet: Fig 2
	Fig 2m
	WUS domain (μm2)
	Mock 3h	SNP	CPTIO
	358.884	61.777	577.97
	246.281	202.273	594.523
	302.066	98.967	421.593
	374.793	146.281	567.961
	258.058	53.43	481.224
	299.587	74.587	443.595
	253.719	201.446	274.174
	277.066	144.421	430.785
	192.975	178.926	336.777
	259.917	65.496	277.273
	214.835	213.43	421.281
	209.504	135.124	295.661
		85.744	265.579
		90.909	345.661

## Sheet: Fig 3
	Fig 3p

## Sheet: Fig 4
	Fig 4m					Fig 4n
	SAM size (μm2)					CLV3 domain (μm2)
	WT	ago4	ago4/ago6/ago9	drm1/drm2/met1		WT	ago4	ago4/ago6/ago9	drm1/drm2/met1
	1937.66	1767.62	818.552	754.441		283.83	360.297	283.83	357.332
	1858.79	1964.66	1206.04	864.755		338.8	281.207	338.8	359.925
	2145.41	2059	1418.22	1267.38		316.2	226.766	316.2	365.882
	2150.76	2188.5	1499.94	1409.42		246.794	251.723	346.794	270.135
	1876.39	1960.01	993.992	753.726		249.386	264.489	369.386	271.698
	2108.02	1792.32	1170.51	944.779		300.297	336.72	360.297	363.903
	2163.38	1835.81	1618.32	1168.21		231.207	278.301	281.207	353.899
	1761.74	1895.83	1024.16	791.116		236.766	300.9	326.766	276.817
	2048.55	1567.51	944.024	627.106		341.723	346.794	351.723	260.189
	1962.31	2040.42	800.984	1143.13		254.489	239.386	264.489	296.524
	2248.55	1867.51	944.024	607.106
	1862.31	2140.42	690.984	1143.13

## Sheet: Fig 5
		Fig 5b						Fig 5k
		Increase in fluorescence (%)						SAM size (μm2)
		GFP+mCherry	SVP-GFP+AGO4-mCherry	WUS-GFP+AGO4-mCherry	WUS-HD-GFP+AGO4-mCherry	GFP-mCherry		Col-0	Ler	LerxCol	ago4	wus7	ago4/wus7
		-0.0106843	4.56471	13.3971	13.3971	16.478		1740.05	1827.64	1637.66	1767.62	1818.55	1554.44
		-0.176382	2.56702	11.8745	16.6207	13.9837		1742.15	1809.07	1858.79	1964.66	1706.04	1064.76
		2.11132	-2.21221	15.6398	15.6398	16.935		1786.13	1713.07	1945.41	2059	1918.22	1267.38
		0.233247	0.233247	14.6757	14.6757	18.7241		1886.34	1863.99	1850.76	2088.5	1899.94	1509.42
		-1.51929	-1.51929	14.353	8.89075	19.6518		1995.81	1971.99	1676.39	1960.01	1993.99	1453.73
		-0.961739	-0.961739	14.379	14.379	20.934		2097.07	1923.75	2008.02	1892.32	1870.51	1044.78
		-2.16284	-2.16284	12.4159	12.4159	18.1071		1837.47	2085.62	1963.38	1835.81	1718.32	1568.21
		-1.73882	-0.247245	15.803	15.803	15.8091		1657.67	1725.81	1861.74	1895.83	1824.16	1591.12
		-3.47179	3.66286	14.8341	10.0507	12.5698		1681.24	1931.49	2048.55	1567.51	1944.02	1627.11
		-1.00228	-1.00228	14.7411	11.3049	13.5519		1869.35	1816.71	1962.31	1740.42	2000.98	1143.13
								1995.45	1837.54
									1757.32

## Sheet: Fig 6
	Fig 6a
	5-mC % (5-mC/total DNA)
	Mock 3h	SNP 3h	Mock 24h	SNP 24h
	2.305	1.51	2.315	1.495
	1.805	1.744	1.915	1.515
	2.005	1.81	1.815	1.685
	2.105	1.644	2.015	1.315
	1.905	1.844	2.115	1.815

## Sheet: Suppl Fig 1
	Supplementary Fig. 1g
		Col-0					p16::ALCR; ALCA::amiRNA-NOA1										35S::ALCR; ALCA::GUS
	Distance from center (µm)	WT-1	WT-2	WT-3	WT-4	WT-5	Mock-1	Mock-2	Mock-3	Mock-4	Mock-5	1% ethanol-1	1% ethanol-2	1% ethanol-3	1% ethanol-4	1% ethanol-5	Mock-1	Mock-2	Mock-3	Mock-4	Mock-5	1% ethanol-1	1% ethanol-2	1% ethanol-3	1% ethanol-4	1% ethanol-5
	1.35	504.952	514.952	511.952	512.952	511.202	588.714	558.714	495.952	562.714	551.524	335.909	336.909	341.909	363.909	344.659	514.952	574.714	564.714	598.714	563.274	580.714	570.714	489.952	514.952	547.127
	2.7	584.893	544.893	541.893	572.893	561.143	586.143	596.143	584.893	570.143	584.33	342.333	346.333	348.333	353.333	347.583	574.893	583.143	573.143	596.143	581.83	576.143	579.143	578.893	544.893	578.06
	4.05	535.292	539.292	536.292	533.292	536.042	606.354	626.354	536.292	620.354	597.339	403.725	400.725	409.725	387.725	400.475	539.292	650.354	640.354	616.354	611.589	600.354	646.354	530.292	539.292	592.333
	5.4	632.708	602.708	589.708	636.708	615.458	692.396	662.396	633.708	626.396	653.724	446.511	436.511	452.511	443.511	444.761	602.708	676.396	666.396	702.396	661.974	652.396	672.396	627.708	592.708	650.833
	6.75	637.956	647.956	644.956	635.956	641.706	710.75	700.75	638.956	709.75	690.052	357.938	359.938	363.938	366.938	362.188	656.956	724.75	714.75	720.75	704.302	700.75	720.75	632.956	647.956	684.819
	8.1	812.597	802.597	709.597	800.597	781.347	686.35	706.35	813.597	711.35	729.412	462.961	452.961	468.961	469.961	463.711	809.597	700.35	690.35	696.35	724.162	676.35	696.35	807.597	712.597	726.766
	9.45	710.044	700.044	667.044	708.044	696.294	632.163	622.163	711.044	629.163	648.633	409.062	429.062	415.062	456.062	427.312	810.044	646.163	636.163	642.163	683.633	672.163	642.163	705.044	670.044	673.123
	10.8	716.734	706.734	703.734	714.734	710.484	706.981	756.981	717.734	750.981	733.17	364.5	394.5	370.5	411.5	385.25	706.734	711.981	701.981	716.981	709.42	716.981	707.981	711.734	706.734	712.232
	12.15	717.938	707.938	704.938	717.938	712.188	799.708	749.708	718.938	758.708	756.766	429.673	419.673	435.673	419.673	426.173	719.938	813.708	803.708	809.708	786.766	789.708	809.708	712.938	707.938	770.785
	13.5	720.982	751.982	788.982	719.982	745.482	802.075	812.075	721.982	826.075	790.552	407.127	408.127	413.127	435.127	415.877	740.982	826.075	816.075	812.075	798.802	812.075	822.075	715.982	791.982	783.377
	14.85	722.594	720.594	717.594	730.594	722.844	698.932	688.932	723.594	792.932	726.098	400.273	420.273	406.273	427.273	413.523	732.594	682.932	672.932	708.932	699.348	688.932	678.932	717.594	720.594	695.153
	16.2	807.237	817.237	714.237	805.237	785.987	691.562	721.562	808.237	725.562	736.731	347.868	357.868	353.868	384.868	361.118	817.237	665.562	655.562	701.562	709.981	681.562	661.562	802.237	717.237	715.121
	17.55	735.875	737.875	734.875	753.875	740.625	689.599	699.599	736.875	713.599	709.918	426.453	406.453	432.453	413.453	419.703	785.875	683.599	673.599	699.599	710.668	699.599	679.599	730.875	737.875	703.357
	18.9	840.54	845.54	742.54	838.54	816.79	790.722	760.722	841.54	769.722	790.677	349.8	369.8	355.8	356.8	358.05	849.54	774.722	764.722	800.722	797.427	791.722	770.722	835.54	745.54	799.328
	20.25	933.094	936.094	903.094	921.094	923.344	894.04	874.04	934.094	868.04	892.553	409.286	429.286	415.286	436.286	422.536	903.094	858.04	848.04	904.04	878.303	874.04	854.04	928.094	906.094	885.391
	21.6	725.327	745.327	772.327	723.327	741.577	791.558	781.558	726.327	795.558	773.751	443.349	433.349	449.349	430.349	439.099	795.327	785.558	775.558	801.558	789.501	771.558	781.558	720.327	775.327	757.815
	22.95	945.182	925.182	922.182	946.182	934.682	708.398	701.398	946.182	775.398	782.844	336.281	339.281	342.281	356.281	343.531	905.182	722.398	712.398	718.398	764.594	728.398	718.398	940.182	925.182	795.659
	24.3	851.823	871.823	898.823	849.823	868.073	807.91	817.91	852.823	822.91	825.388	344.104	347.104	350.104	364.104	351.354	859.823	831.91	821.91	817.91	832.888	847.91	827.91	846.823	901.823	840.881
	25.65	941.233	951.233	948.233	959.233	949.983	701.088	711.088	942.233	717.088	767.874	445.125	425.125	451.125	412.125	433.375	921.233	745.088	735.088	711.088	778.124	781.088	741.088	936.233	951.233	819.469
	27	1049.79	1009.79	1056.79	1147.79	1066.04	891.605	881.605	1050.79	885.605	927.401	478.453	458.453	484.453	445.453	466.703	1009.79	902.605	892.605	901.605	926.651	901.605	898.605	1044.79	1059.79	948.333
	28.35	1047.56	1041.56	1038.56	1085.56	1053.31	809.192	800.192	1048.56	809.192	866.783	447.698	477.698	453.698	484.698	465.948	1057.56	809.192	799.192	819.192	871.283	819.192	805.192	1042.56	1041.56	888.979
	29.7	1236.74	1256.74	1243.74	1284.74	1255.49	987.111	979.111	1237.74	943.111	1036.77	497.532	487.532	503.532	464.532	488.282	1206.74	980.111	970.111	997.111	1038.52	977.111	976.111	1231.74	1246.74	1061.65
	31.05	1155.94	1255.94	1252.94	1193.94	1214.69	815.448	809.448	1156.94	853.448	908.822	441.134	449.134	447.134	446.134	445.884	1195.94	813.448	803.448	825.448	909.572	855.448	809.448	1150.94	1255.94	938.614
	32.4	1026.7	1086.7	1093.7	1084.7	1072.95	813.673	804.673	1027.7	808.673	863.68	343.039	393.039	349.039	399.039	371.039	1006.7	814.673	804.673	823.673	862.43	883.673	810.673	1021.7	1096.7	905.349
	33.75	1048.71	1098.71	1095.71	1090.71	1083.46	1096.39	1006.39	1049.71	1040.39	1048.22	345.161	375.161	351.161	375.161	361.661	1148.71	1020.39	1010.39	1106.39	1071.47	1006.39	1016.39	1043.71	1098.71	1022.16
	35.1	1282.33	1202.33	1099.33	1280.33	1216.08	910.044	915.044	1283.33	1019.04	1031.87	445.868	485.868	451.868	472.868	464.118	1292.33	921.044	911.044	920.044	1011.12	950.044	917.044	1277.33	1102.33	1048.14
	36.45	1403.76	1303.76	1300.76	1301.76	1327.51	816.734	916.734	1404.76	920.734	1014.74	505.093	515.093	511.093	502.093	508.343	1413.76	850.734	840.734	826.734	982.99	896.734	846.734	1398.76	1303.76	1047.41
	37.8	1325.99	1305.99	1392.99	1333.99	1339.74	917.938	907.938	1326.99	911.938	1016.2	542.556	572.556	548.556	579.556	560.806	1335.99	1001.94	991.938	927.938	1064.45	1117.94	997.938	1320.99	1395.99	1145.62
	39.15	1447.05	1497.05	1494.05	1455.05	1473.3	1151.72	1051.72	1448.05	1255.72	1226.8	405.264	495.264	411.264	499.264	452.764	1347.05	1355.72	1345.72	1161.72	1302.55	1191.72	1351.72	1442.05	1497.05	1328.49
	40.5	1751.72	1651.72	1648.72	1709.72	1690.47	1229.49	1329.49	1752.72	1333.49	1411.3	645.106	605.106	651.106	612.106	628.356	1651.72	1223.49	1213.49	1239.49	1332.05	1209.49	1219.49	1746.72	1651.72	1391.9
	41.85	1829.49	1809.49	1846.49	1837.49	1830.74	1347.98	1367.98	1830.49	1381.98	1482.11	697.381	637.381	703.381	614.381	663.131	1809.49	1341.98	1331.98	1357.98	1460.36	1349.98	1337.98	1824.49	1849.49	1504.15
	43.2	1947.98	1897.98	1894.98	1945.98	1921.73	1373.71	1393.71	1948.98	1397.71	1528.53	559.459	599.459	565.459	599.459	580.959	1907.98	1397.71	1387.71	1383.71	1519.28	1473.71	1393.71	1942.98	1897.98	1603.47
	44.55	1973.71	1903.71	1910.71	1991.71	1944.96	1689.16	1699.16	1974.71	1703.16	1766.54	651.294	601.294	657.294	588.294	624.544	1993.71	1703.16	1693.16	1699.16	1772.29	1589.16	1699.16	1968.71	1913.71	1752.34
	45.9	1989.16	1999.16	1896.16	1987.16	1967.91	1938.76	2038.76	1990.16	2142.76	2027.61	848.231	748.231	854.231	735.231	796.481	1979.16	1982.76	1972.76	1948.76	1970.86	1948.76	1978.76	1984.16	1899.16	1970.56
	47.25	2038.76	2108.76	2005.76	2136.76	2072.51	1805.57	2105.57	2039.76	2109.57	2015.12	940.207	900.207	946.207	837.207	905.957	2008.76	1849.57	1839.57	1815.57	1878.37	1905.57	1845.57	2033.76	2008.76	1928.3
	48.6	1905.57	2005.57	2052.57	1993.57	1989.32	1932	1832	1906.57	1936	1901.64	903.985	933.985	909.985	930.985	919.735	1965.57	1946	1936	1942	1947.39	1992	1942	1900.57	2055.57	1944.86
	49.95	2032	2132	2129	2060	2088.25	1962.74	2062.74	2133	2066.74	2056.3	835.528	885.528	841.528	892.528	863.778	2002	2166.74	2156.74	1972.74	2074.55	2262.74	2162.74	2027	2132	2150.83

## Sheet: Suppl Fig 3
	Supplementary Fig. 3d
		With true leaf (7DAG)	Without true leaf (7DAG)
	WT	35	2
	noa1	7	26
	nia1/nia2/noa1	3	37

## Sheet: Suppl Fig 5 
	Supplementary Fig. 5d				Supplementary Fig. 5h
	GFP Intensity				mCherry Intensity
	Mock	SNP	cPTIO		Mock	SNP	cPTIO
	42.296	56.877	46.793		41.555	39.705	46.841
	53.907	55.436	53.311		39.376	40.123	39.619
	54.157	52.752	48.817		41.095	44.231	42.144
	46.035	45.288	46.944		45.909	48.22	44.048
	43.074	46.985	51.439		44.663	48.549	42.159
	40.074	50.603	48.876		49.262	40.695	39.723
	50.399	40.369	39.727		44.843	47.289	49.659
	46.737	49.351	45.122		46.588	39.65	39.552
	50.788	44.258	47.074		39.343	47.161	46.689
	53.721	40.735	44.518		47.63	40.352	48.227
	45.179	46.737	46.004		41.554	43.082	45.677
	46.939	48.27	40.719		46.419	40.751	45.283
	47.584	39.316	41.892		41.734	48.591	41.614
	49.092	40.652	48.066		42.084	45.75	49.067
	49.625	48.974	44.158		43.36	49.655	41.39

## Sheet: Suppl Fig 6 
	Supplementary Fig. 6h			Supplementary Fig. 6i
	SAM size (μm2)			CLV3 domain (μm2)
	WT	CLV3::NOA1		WT	CLV3::NOA1
	1937.66	4237.66		437.664	437.664
	1758.79	4158.79		508.792	458.792
	1845.41	4345.41		545.408	445.408
	2150.76	4550.76		450.76	350.76
	1876.39	4176.39		476.392	476.392
	2108.02	4188.02		508.016	388.016
	2163.38	4363.38		463.384	363.384
	1961.74	4241.74		461.736	341.736

[truncated: 3 more sheets: Suppl Fig 8, Suppl Fig 12, Suppl Fig 13]
